# Supplementary material for: The degradation of glycosaminoglycans by haloarchaea is apparently a common feature in hypersaline habitats worldwide
Source: Front Microbiol. 2026 May 29;17:1846936. doi: 10.3389/fmicb.2026.1846936 (PMC13260240; doi:10.3389/fmicb.2026.1846936)
Supplement: Supplementary file 2 [file Table_1.xlsx]

## Sheet: Foglio1
Supplementary Table S1. Average Amino acid Identity using reciprocal best hits method (two-way AAI, see Rodriguez-R and Konstantinidis, 2014) between datasets of proteins from genomes of H-hyl1, H-hyl2, H-hyl6, and its neighbours identified in the phylogenetic GTDB tree (Figure 3). SD is the standard deviation.
a. AAI (Two-way AAI)	Haloarcula sp. H-hyl6	Haloarcula rubra F13	Haloarcula pellucida JCM 17820	Haloarcula sp. H-hyl2	Haloarcula pelagica YJ-61-S	Haloarcula halophila DFY41
Haloarcula sp. H-hyl6	-	85.69% (SD: 12.76%)	85.42% (SD: 12.90%)	73.67% (SD: 15.91%)	73.57% (SD: 15.98%)	73.35% (SD: 15.95%)
Haloarcula rubra F13	85.69% (SD: 12.76%)	-	88.46% (SD: 11.87%)	73.94% (SD: 16.03%)	73.33% (SD: 16.53%)	73.48% (SD: 16.13%)
Haloarcula pellucida JCM 17820	85.42% (SD: 12.90%)	88.46% (SD: 11.87%)	-	73.75% (SD: 15.70%)	73.54% (SD: 15.69%)	73.78% (SD: 15.45%)
Haloarcula sp. H-hyl2	73.67% (SD: 15.91%)	73.94% (SD: 16.03%)	73.75% (SD: 15.70%)	-	82.88% (SD: 13.95%)	81.91% (SD: 14.77%)
Haloarcula pelagica YJ-61-S	73.57% (SD: 15.98%)	73.33% (SD: 16.53%)	73.54% (SD: 15.69%)	82.88% (SD: 13.95%)	-	85.27% (SD: 13.28%)
Haloarcula halophila DFY41	73.35% (SD: 15.95%)	73.48% (SD: 16.13%)	73.78% (SD: 15.45%)	81.91% (SD: 14.77%)	85.27% (SD: 13.28%)	-
b. AAI (Two-way AAI)	Natronoarchaeum sp. H-hyl1	Natronoarchaeum mannanilyticum JCM 16328	Natronoarchaeum rubrum GX48	Natronoarchaeum philippinense DSM 27208
Natronoarchaeum sp. H-hyl1	-	89.13% (SD: 12.27%)	88.25% (SD: 10.94%)	81.26% (SD: 13.51%)
Natronoarchaeum mannanilyticum JCM 16328	89.13% (SD: 12.27%)	-	87.62% (SD: 12.17%)	80.88% (SD: 14.18%)
Natronoarchaeum rubrum GX48	88.25% (SD: 10.94%)	87.62% (SD: 12.17%)	-	81.67% (SD: 13.59%)
Natronoarchaeum philippinense DSM 27208	81.26% (SD: 13.51%)	80.88% (SD: 14.18%)	81.67% (SD: 13.59%)	-
Rodriguez-R LM, Konstantinidis KT - Bypassing Cultivation To Identify Bacterial Species: Culture-independent genomic approaches identify credibly distinct clusters, avoid cultivation bias, and provide true insights into microbial species. March 2014 Microbe (Washington, D.C.) 9(3):111-118. https://doi.org/10.1128/microbe.9.111.1
Supplementary Table S2. Average Nucleotide Identity using BLAST+ (b) and MUMmer (m) between genomes of H-hyl1, H-hyl2, H-hyl6, and its neighbours identified in the pylogenetic GTDB tree (Figure 3). ANI above cutoff (>95%) represents same species.
a. ANIb and (aligned nucleotides)	Haloarcula sp. H-hyl6	Haloarcula rubra F13	Haloarcula pellucida JCM 17820	Haloarcula sp. H-hyl2	Haloarcula pelagica YJ-61-S	Haloarcula halophila DFY41
Haloarcula sp. H-hyl6	-	84.81% (65.45%)	84.37% (60.20%)	77.56% (46.55%)	77.33% (46.23%)	76.98% (42.47%)
Haloarcula rubra F13	84.67% (65.17%)	-	86.75% (61.80%)	77.45% (46.93%)	77.66% (46.92%)	77.40% (43.96%)
Haloarcula pellucida JCM 17820	84.98% (69.62%)	87.61% (71.37%)	-	77.51% (50.90%)	77.60% (50.32%)	77.30% (48.18%)
Haloarcula sp. H-hyl2	77.33% (49.79%)	77.52% (49.62%)	77.05% (47.15%)	-	82.57% (64.37%)	81.69% (56.55%)
Haloarcula pelagica YJ-61-S	77.23% (49.20%)	77.73% (49.80%)	77.28% (46.53%)	82.54% (64.51%)	-	84.45% (61.65%)
Haloarcula halophila DFY41	77.19% (49.48%)	77.50% (51.60%)	77.02% (48.91%)	82.16% (61.53%)	84.80% (66.86%)	-
b. ANIb and (aligned nucleotides)	Natronoarchaeum sp. H-hyl1	Natronoarchaeum mannanilyticum JCM 16328	Natronoarchaeum rubrum GX48	Natronoarchaeum philippinense DSM 27208
Natronoarchaeum sp. H-hyl1	-	87.95% (60.86%)	86.95% (62.77%)	81.72% (50.93%)
Natronoarchaeum mannanilyticum JCM 16328	88.95% (70.26%)	-	87.48% (67.78%)	82.49% (55.12%)
Natronoarchaeum rubrum GX48	87.72% (70.95%)	87.37% (67.33%)	-	82.76% (58.55%)
Natronoarchaeum philippinense DSM 27208	82.56% (64.63%)	82.68% (61.63%)	83.02% (65.31%)	-
c. ANIm and (aligned nucleotides)	Haloarcula sp. H-hyl6	Haloarcula rubra F13	Haloarcula pellucida JCM 17820	Haloarcula sp. H-hyl2	Haloarcula pelagica YJ-61-S	Haloarcula halophila DFY41
Haloarcula sp. H-hyl6	-	88.34% (59.55%)	87.82% (55.02%)	85.22% (25.47%)	85.05% (24.23%)	84.89% (21.09%)
Haloarcula rubra F13	88.34% (58.66%)	-	89.72% (60.04%)	85.10% (26.03%)	85.33% (25.69%)	85.00% (22.11%)
Haloarcula pellucida JCM 17820	87.83% (64.56%)	89.72% (70.87%)	-	84.98% (26.90%)	84.95% (27.04%)	84.82% (23.98%)
Haloarcula sp. H-hyl2	85.22% (26.44%)	85.10% (27.81%)	84.99% (24.37%)	-	86.89% (52.25%)	86.52% (44.60%)
Haloarcula pelagica YJ-61-S	85.06% (25.26%)	85.34% (27.73%)	84.95% (24.59%)	86.89% (52.36%)	-	87.47% (57.52%)
Haloarcula halophila DFY41	84.88% (24.56%)	85.00% (26.20%)	84.82% (23.97%)	86.51% (49.76%)	87.47% (63.46%)	-
d. ANIm and (aligned nucleotides)	Natronoarchaeum sp. H-hyl1	Natronoarchaeum mannanilyticum JCM 16328	Natronoarchaeum rubrum GX48	Natronoarchaeum philippinense DSM 27208
Natronoarchaeum sp. H-hyl1	-	90.52% (61.96%)	89.51% (63.36%)	86.79% (41.18%)
Natronoarchaeum mannanilyticum JCM 16328	90.52% (74.34%)	-	89.59% (70.63%)	86.90% (47.99%)
Natronoarchaeum rubrum GX48	89.51% (74.03%)	89.59% (69.48%)	-	87.02% (51.01%)
Natronoarchaeum philippinense DSM 27208	86.78% (54.79%)	86.90% (53.64%)	87.02% (57.76%)	-
Richter M, Rosselló-Móra R, Oliver Glöckner F, Peplies J. JSpeciesWS: a web server for prokaryotic species circumscription based on pairwise genome comparison. Bioinformatics. 2016 Mar 15;32(6):929-31. doi: 10.1093/bioinformatics/btv681.
Supplementary Table S3. Genome-to-Genome Distance Calculator 3.0 (DNA-DNA hybridization) between genomes of H-hyl1, H-hyl2, H-hyl6, and its neighbours identified in the phylogenetic GTDB tree (Figure 3). DDH > 70% (same species); DDH > 79% (same subspecies)
a. GGDC (DDH Formula 2)	Haloarcula sp. H-hyl6	Haloarcula rubra F13	Haloarcula pellucida JCM 17820	Haloarcula sp. H-hyl2	Haloarcula pelagica YJ-61-S	Haloarcula halophila DFY41
Haloarcula sp. H-hyl6	-	31.10% (28.7 - 33.6%)	30.30% (27.9 - 32.8%)	22.70% (20.4 - 25.2%)	22.20% (19.9 - 24.7%)	22.30% (20 - 24.7%)
Haloarcula rubra F13	31.10% (28.7 - 33.6%)	-	36.30% (33.8 - 38.8%)	22.80% (20.5 - 25.2%)	22.90% (20.6 - 25.3%)	22.50% (20.2 - 24.9%)
Haloarcula pellucida JCM 17820	30.30% (27.9 - 32.8%)	36.30% (33.8 - 38.8%)	-	22.30% (20.1 - 24.8%)	22.10% (19.8 - 24.5%)	21.90% (19.7 - 24.4%)
Haloarcula sp. H-hyl2	22.70% (20.4 - 25.2%)	22.80% (20.5 - 25.2%)	22.30% (20.1 - 24.8%)	-	27.70% (25.3 - 30.2%)	26.90% (24.6 - 29.4%)
Haloarcula pelagica YJ-61-S	22.20% (19.9 - 24.7%)	22.90% (20.6 - 25.3%)	22.10% (19.8 - 24.5%)	27.70% (25.3 - 30.2%)	-	30.60% (28.2 - 33.1%)
Haloarcula halophila DFY41	22.30% (20 - 24.7%)	22.50% (20.2 - 24.9%)	21.90% (19.7 - 24.4%)	26.90% (24.6 - 29.4%)	30.60% (28.2 - 33.1%)	-
b. GGDC (DDH Formula 2)	Natronoarchaeum sp. H-hyl1	Natronoarchaeum mannanilyticum JCM 16328	Natronoarchaeum rubrum GX48	Natronoarchaeum philippinense DSM 27208
Natronoarchaeum sp. H-hyl1	-	38.10% (35.6 - 40.6%)	34.40% (32 - 36.9%)	26.30% (23.9 - 28.7%)
Natronoarchaeum mannanilyticum JCM 16328	38.10% (35.6 - 40.6%)	-	34.50% (32.1 - 37%)	26.30% (23.9 - 28.8%)
Natronoarchaeum rubrum GX48	34.40% (32 - 36.9%)	34.50% (32.1 - 37%)	-	26.80% (24.5 - 29.3%)
Natronoarchaeum philippinense DSM 27208	26.30% (23.9 - 28.7%)	26.30% (23.9 - 28.8%)	26.80% (24.5 - 29.3%)	-
Meier-Kolthoff JP, Carbasse JS, Peinado-Olarte RL, Göker M. TYGS and LPSN: a database tandem for fast and reliable genome-based classification and nomenclature of prokaryotes. Nucleic Acids Res. 2022 Jan 7;50(D1):D801-D807. doi: 10.1093/nar/gkab902.
